# Supplementary material for: Cancer Alters the Metabolic Fingerprint of Extracellular Vesicles
Source: Cancers (Basel). 2020 Nov 6;12(11):3292. doi: 10.3390/cancers12113292 (PMC7694806; doi:10.3390/cancers12113292)
Supplement: Supplementary file 1 [file cancers-12-03292-s001.zip]

Archive with 6 entries (6 files):
- Table S1.csv
- Table S2.pdf
- Table S3.pdf
- Table S4.pdf
- Table S5.xlsx
- Table S6.pdf
