# Supplementary material for: Cancer Alters the Metabolic Fingerprint of Extracellular Vesicles
Source: Cancers (Basel). 2020 Nov 6;12(11):3292. doi: 10.3390/cancers12113292 (PMC7694806; doi:10.3390/cancers12113292)
Supplement: Supplementary file 1 [file cancers-12-03292-s001.zip › Table S1.csv]

sample	PC3 110K_1	PC3 110K_2	PC3 110K_3	PC3 20K_1	PC3 20K_2	PC3 20K_3	PNT2 110K_1	PNT2 110K_2	PNT2 110K_3	PNT2 20K_1	PNT2 20K_2	PNT2 20K_3
group	cancer	cancer	cancer	cancer	cancer	cancer	benign	benign	benign	benign	benign	benign
LysoPC(18:1(9Z))	204658	335235	663217	479696	283050	225080	113486	1432299	125547	750538	575668	1520795
1-methyl-histidine	768280	1150972	789009	268642	294223	379006	206819	177219	208148	133926	86115	199593
LysoPC(18:0)	623923	782693	180824	140272	79196	380741	382417	277261	47035	4096777	308343	385573
3-methyl-histidine	83302	112505	108036	48268	45035	57471	28362	23672	25769	23027	11265	24564
4-acetamidobutanoate	340657	327207	224189	161456	123433	192428	117043	122398	103727	65093	37317	102968
Urocanic acid	297625	156559	106985	29436		103995	90713	19476	28478	22952	121562	42087
Acetylcarnitine	633671	662942	468829	453081	272193	357968	100654	132267	86700	77120	46398	136503
Adenosine	586379	62544	82622	127793	42702	38319		271273	14478	37332	23152	503523
Arginine	5237028	6433312	5792151	3567206	3790951	4373883	3727340	3605695	3630472	3139490	2363558	3510791
Asparagine	104439	142505	122023	75218	64000	79110	309960	216009	349840	202075	161263	235068
Carnitine	288433	510237	370644	146104	174134	260343	93595	148027	109867	101498	50149	136121
Carnosine	150797	218408	133043	57420	44471	86895	13401	18487	11517	10098	5529	20273
Citrulline	631877	859713	624278	250719	251519	377995	142433	180801	154397	103049	84111	275199
Creatine	1139301	1754752	1326966	633906	693116	882450	485162	519018	495276	371206	281032	529060
Creatinine	4616774	6402429	4707778	2323159	2427127	3210257	1302097	1245972	1223441	947500	585469	1060090
Cystine	81449	271974	63499	17605	26255	58261	214919	32861	179928	125392	58000	183225
Dimethyarginine	405976	311703	250548	154258	102737	134803	74777	140917	70565	57768	36615	177235
Folic acid	185149	129010	92703	32638	32088	32421	7314	16502	7882			13778
Phenylalanine	595553	859927	623531	294118	336150	482828		76649	79852	74626	38623	68806
Glutamate	1189371	1741006	1315296	587038	684818	887500	482156	620193	405015	246451	203484	620751
Glutamine	6177822	1.17E+07	8682193	3122983	5109005	6479548	1300902	689397	1072317	608286	499003	551972
Glycerophosphocholine	905353	1214888	953233	722398	323108	442598	413078	2743800	423205	672639	331920	3053989
Glycine betaine	5603477	7398715	5153252	2583514	2539244	3649627	1510013	1309354	1364043	1164539	776320	1318102
Histidine	1883536	2800890	2740382	1218947	1372967	1605155	700583	673270	645688	541336	393764	669530
Hypoxanthine	78454	226637	151020	114844	92486	107238	15823	253019	15887	32345	24776	335317
Isobutyryl carnitine	331016	302292	233503	202514	123718	169285	55625	65838	52616	43221	24601	64450
Isoleucine	4437791	6441455	4614508	2273772	2332827	3447895	1361336	1318345	1241255	1111348	632958	1249431
L-arginine [2M+H]+	378259	860502	796932	186477	313603	341628	226558	152947	188207	109394	42508	130763
Leucine	3656800	5618282	4139656	1840177	2184486	2910520	1277873	1223161	1221266	984868	661946	1177012
Lysine	2700972	4135699	3349539	1568002	1830407	2375065	344691	314062	291428	242374	126893	404016
Mannitol	579035	864854	176111	262429	185873	444808	65512	127130	68909	94714	13180	122236
Niacinamide	584640	898606	543822	266559	269029	398969	100847	25241	100156	58792	30092	32595
Pantothenic acid	391996	498254	406377	233448	281629	292637	71205	83710	65879	54659	38711	69792
Penicillin G	2973351	3465433	2644581	1764163	1804683	2126488	1271021	882888	1110396	870279	665535	761608
Phosphocholine	554353	304219	194276	600861	129654	199514	64827	604520	49191		69638
Proline	4876399	5366134	4497189	2771364	2349394	2560811	1516828	1818868	1577500	1025475	813365	1863212
Propionylcarnitine	129535	220029	153327	61044	80018	112076	39162	31971	38155	29583	17356	30296
Pyridoxine	2132737	3279091	2132203	766386	1103563	1568260	243434	155516	252933	126509	88600	126764
Serotonin	200159	315163	225641	89365	70828	65717	34876	53608	22727	14075	12245	50168
Succinic acid	848094	1007830	816238	452816	446192	592336	252620	184017	208617	170877	129341	189374
sulfuric acid	4164679	4672921	3615670	2440090	2338470	2912516	1986001	1989655	1732281	1456304	1332470	1806839
Thiamine (cation)	1432679	1862162	1415365	765268	766755	814299	230596	234681	233718	127801	88917	275695
Threonic acid	153544	210321	138272	49291	48441	44911	34957	35014	157909	94666	78697	30363
Threonine	777494	931379	753944	349228	376124	496838			78420	54495
Trimethyl-L-ysine	135298	311277	330193	87269	115923	121848	48383	46784	43044	29688	16887	48522
Tryptophan	927583	1532572	1215928	494182	560051	674645	167744	164812	148064	124090	75997	170060
Valine	729636	1205078	1042415	465704	724363	689492	152747	111744	138584	106659	97436	107848
Xanthine	566255	705941	551631	288388	306790	408515	231236	504286	206317	147586	120838	538150
Acylcarnitine (16:0)							37000	206378	38488	122857	149205	249076
Acylcarnitine (18:0)							30944	213185	37239	112018	151372	232147
Cholesterol	681367	1161271	1997415	1700926	2376081	1785022	1530418	1725642	1276297	1813706	1887478	1767554
Docosenamide	1.47E+07	2056418	1747752	1.19E+07	9694265	7760628	1.15E+07	7422567	9698783	1.14E+07	1.38E+07	3093721
Linoleamide	292112	101145		733283	464789	74698	1265542	322082	389071	1624444	1311325	110946
LysoPC(0:0/16:0)	183099	166378	203545	569101	183270	127368	67110	673298	86478	472159	616186	1368102
LysoPC(0:0/18:0)	78141	72320	92304	271895	102479	69817	57911	327168	67789	516170	607174	689304
LysoPC(14:0/0:0)	50289	44686	64985	181613	46329	32097	11539	229577	13829	93078	118468	389466
LysoPC(15:0/0:0)	22775	26321	33680	58932	25031	16996		59410	10871	70607	90709	128693
LysoPC(16:0/0:0)	1177038	986766	1361811	3972590	1078471	687028	373825	4561863	435685	3325910	4049030	9242847
LysoPC(16:1/0:0)	97378	101164	140044	303978	98198	73824		614868	22720	129531	154519	836818
LysoPC(17:0/0:0)	74305	76495	82133	134650	78790	50944	42860	160647	34904	337872	245798	320480
LysoPC(18:0/0:0)	734909	655124	867278	2420606	862529	565111	519597	2660289	596362	4613200	5441605	5828106
LysoPC(18:1/0:0)	511943	692434	1120346	2014405	736880	507152	211391	6795954	274114	1493419	1909768	9026025
LysoPC(18:2/0:0)	36185	39859	33739	66653	28007			192986		60342	75125	247823
LysoPC(19:0/0:0)		32502		69983				65396		161429	182686	111715
LysoPC(20:0/0:0)				43082				71549		129565	151121	165955
LysoPC(20:1/0:0)	28172			19648		21898		38803		16576	22667	85727
LysoPC(20:3/0:0)	20865	31157	59562	63956	43254	29754	13307	144098		71338	84105	169667
LysoPC(20:4/0:0)			61512		35753			223849		62416	87993	267330
LysoPC(22:5/0:0)	22364	38339	55330	63744	35105	20364	12831	156597	16269	51700	60746	165198
LysoPC(22:6/0:0)	22376	39259	59700	66764		28216	12537	61573	16418	38956	40776	250132
LysoPE(16:0/0:0)	150233	121745	201434	383976	146810	75751		284009	23525	111925	110615	404819
LysoPE(18:0/0:0)	181060	163278	315013	607617	217000	144905	73690	699540	78278	352652	426155	942062
LysoPE(18:1/0:0)	129159	171323	267091	428637	144343	99197	73853	911377	83601	221748	266164	1064809
LysoPE(20:4/0:0)		12649	38633	69020	50544	24081	23066	76517	16656	112460	127366	82506
LysoPE(22:6/0:0)			27704	53700	42913	20413	17698	62963	11303	77397	90592	63167
Myristic acid	780024	616946	987350	766969	1243675	1673793	1817452	1121886	1423886	706455	2247500	733794
Oleamide	1498203	1522656	688786	1.14E+07	8376926	1460468	1.55E+07	7105122	7784092	1.72E+07	1.71E+07	3397134
Palmitic acid	156471	247105	385710	873352	722612	343381	893512	579785	1065284	1087435	1026723	433807
Palmitoleamide	91300	117675	95607	44640	47570	115057	110696	68554	116171	78580	112963	69979
PC(14:0/16:0); [M+FA]	998541	1056829	1685714	2854488	1512825	1060982	586348	1770358	441776	2203467	2292960	1802962
PC(14:0/18:1); PC(16:0/16:1)	4984132	3962175	5247631	1.30E+07	5225884	3936901	1722215	9852321	1518569	7011509	6865569	1.05E+07
PC(16:0/16:0); [M+FA]	381701	570888	1154204	1554759	1096286	940148	783897	877184	481203	1504633	1571804	722043
PC(16:0/17:1)	1060012	989506	1957205	4820404	2194578	1263212	686036	4112882	508249	4745613	4924526	5155181
PC(16:0/18:1); [M+FA-H]-	7855279	8913655	1.20E+07	1.94E+07	1.24E+07	1.04E+07	7766810	2.03E+07	6156512	1.94E+07	1.85E+07	1.97E+07
PC(16:0/20:3), [M+FA]		659735	930512		862193	612957	489200	625597	532280	392143	344706	507271
PC(16:0/20:4), [M+FA]	538730	725222	906688	1144812	911642	668636	591077	1840526	566171	2228787	2317328	1850460
PC(16:0/22:5), [M+FA]	786836	1087473	1121936	1468841	1221097	974438	820772	2284925	798836	2074416	2075641	2131480
PC(16:0/22:6), [M+FA]	568485	783939	978484	1131738	848347	681269	588212	1463683	567967	1784268	1757036	1453509
PC(16:1/18:1); [M+FA-H]-	1401016	1359909	1739266	4155358	1830346	1465359	1118784	7339628	1029449	4898473	4831657	7824879
PC(17:0-OH/18:1) [M+FA]	400284	322546	428564	842948	347839	234255	51950	70110	58505	128069	130881	70887
PC(18:0/20:3); [M+FA]		324633	800304			570560	395179	2136425	334491	1507807	1355948	1032622
PC(18:0/20:4), [M+FA]		550011	681096	705026	828839	609848	377389	964420	485387	1409224	1226998	991257
PC(18:0/22:5); [M+FA]	201080	406254	704220	577695	578656	440863	419112	1222165	365021	1133892	1044055	855522
PC(18:1/16:0) [M+Cl]	400630	472192	411394	470069	458432	425178	393075	270655	301403	292710	354811	242105
PC(18:1/16:1); [M+FA] d	493586	499374	621898		711781	511159	400933		354339
PC(18:1/18:0); [M+FA]	472277	812572	2288497	4484848	2544320	1803453	2087508	7527318	1426603	7911719	7812229	8930887
PC(18:1/18:1) [M+Cl]	149647	151496	173166	333294	201238	188346	135730	467142		309820	301087	450739
PC(18:1/18:2), [M+FA]	546697	666733	926192	331608	866038	614386	493554	1382213	529111	1286360	1346727	1535428
PC(18:1/22:6) [M+FA]	177651	220462	238855	393704	258934	202506	154898	779052	132748	481078	486295	808289
PC(22:6/18:1), [M+Na]+	123529	223865	232973	212556	271458	272133	222080	348056	183333	245993	262595	357467
PC(28:0)	665951	364062	536625	2020138	531314	361251	392567	2526226	368596	2073134	2309275	2722998
PC(29:0)	98287	103661	179838	472153	169991	93526	71091	349452	60518	466328	479442	319733
PC(30:0)	3804573	3341028	7617779	1.37E+07	7579669	4090255	2663241	8898247	1776269	1.05E+07	1.16E+07	9258278
PC(30:1)	929652	496181	653072	3306462	758179	519391	342841	4818559	338722	2606247	2760940	5819036
PC(30:3)	134841	117561	181590	407882	190647	119862	108222	601328	112899	472556	505021	618252
PC(31:0)			791262		873899			387226	265218	1046560	1264505	530807
PC(31:1)	466067	293596	264591	752146	305555	228807	151985	689357	130707	707149	722691	1034650
PC(32:0)	1012565	1111715	5131700	7315039	4988925	2006976	3078655	3530952	1898553	6357505	7308804	3125290
PC(32:1); PC(14:0/18:1); PC(16:0/16:1)	2.13E+07	1.44E+07	2.34E+07	6.40E+07	2.78E+07	1.76E+07	6878451	5.30E+07	5937963	3.56E+07	3.60E+07	5.78E+07
PC(32:2)	343463			1180872					414439
PC(33:0)	328193	246160	283605	1107164	291966	205985	35534	102982	57493	239706	260078	126303
PC(33:1)	2813147	2475197	5256112	1.26E+07	5948139	3267134	1849942	1.07E+07	1400077	1.26E+07	1.27E+07	1.28E+07
PC(33:2)	1123700	223063		808813		256335	162175	920576		731246	672787	1028779
PC(34:1); (16:0/18:1(9Z))	3.00E+07	3.10E+07	5.80E+07	9.81E+07	6.51E+07	4.18E+07	3.37E+07	1.17E+08	2.59E+07	1.05E+08	1.07E+08	1.25E+08
PC(34:2)	6342595	5001421	7885942	2.10E+07	9411443	6138620	4355228	3.93E+07	3816609	2.31E+07	2.61E+07	4.44E+07
PC(34:3)		250757	116116	286470	135029	36778	173023	735794	159448	416992	472809	950675
PC(34:4)	23078	62322	52162	275159	104957	53705	30814	669199	29980	447688	474562	906948
PC(34:8)	205858	427455	1253474	1467419	1861263	1038689	698858	821989	349150	1705015	1526659	740329
PC(35:0)	1200595	964009	1423990	3044901	1487807	946587	168866	239237	201486	442099	103356	219514
PC(35:1)		737538	2161205	3968057	2708855	1337718	1329961	5532323	979754	6766643	6817070	6461789
PC(35:2)		601807	1064286	3568050	1860709	787520	539370	4528191	439374	4212035	4399393	5907209
PC(36:1)	1324614	1313906	6345438	1.64E+07	8219507	3596112	6053418	3.06E+07	3984071	3.42E+07	3.23E+07	3.61E+07
PC(36:2); PC(18:1/18:1)	6488585	6736248	1.23E+07	3.23E+07	1.57E+07	9883529	7583690	6.45E+07	5962490	4.19E+07	4.04E+07	7.03E+07
PC(36:3)	1998450	1990083		8101269		2568729	2037646	1.47E+07	1709655		1.51E+07	1.64E+07
PC(36:4)	2248085	2552241	3547923	5627580	4161939	2759546	2042473	9884173	1691299	1.04E+07	1.17E+07	1.03E+07
PC(36:5)	415422	413269	527889	1249922	649684	501320	309973	2855944	306936	2231257	2301167	3466185
PC(36:6)										383451	371197	731519
PC(36:9)		281457	574121	644772	760735	525898	421257	425994	300892	747444	659866	330669
PC(37:2)	158456	138349	382736	1150541	535032	300160	293512	2693465	202036	2086641	1923267	3169374
PC(37:4)		124383	318893	428207	333480	189235	127661	943724	122489	757392	886294	832013
PC(38:2)	177315	171690	741159	2087501	901240	452143	806173	9465076	500397	6293026	5495080	1.14E+07
PC(38:3)	534705	898854	2134826	2275280	2900500	1209881	1127467	8936731	966499	4137641	2692705	6882489
PC(38:4)	1229190	1756855	3456212	4068003	3610349	2246861	1796026	5492457	1651713	6884642	6599108	4734310
PC(38:5)	3035799	3926368	4683108	6873870	4814832	3033423	2211668	1.16E+07	2725084	9913238	1.05E+07	1.09E+07
PC(38:6)	2436809	2930366	4208675	5207841	4402015	2680429	1930868	7452778	1966773	8345170	8589322	7006003
PC(38:7)	94892	107566	136227	364830	159023	107541	32518	924711	63151	469660	492332	1142412
PC(39:5)	137463	139642	300509	212045	281185	146908	143528	534867	89200	495352	347427	334307
PC(40:4)		60252	194048	252502	299145	164587	182723	769161		586181	598525	470168
PC(40:5)	624510	958703	2295934	2297852	2142794	1132129	1116105	5042115	1001754	5004851	4827750	3179955
PC(40:6)	569322	992117	1537861	1569252	1631449	1017801	1226357	1467892	975442	2183090	2116249	1186983
PC(40:7)	744650	847595	1117824	1719914	1067668	741778	591213	3751776	517996	2539976	2593296	3822935
PE(16:0/18:1)	115743	198435	398492	526974	524311	466272	487348	682443	262237	882523	926349	738594
PE(16:0/20:4)	82788	103678	156085	250498	180277	135410	122526	226961		357244	343775	206298
PE(16:0/22:5)/PE(18:1/20:4) d			387573		153687	98211	262587	725500	179725	875231	843371	657607
PE(16:0/22:6)					209882		125210				430710
PE(16:1/18:1)	168542	152173	232157	515253	261550	187731	153809	669142	87578	499013	472898	554156
PE(18:0/18:1)		20683	130495	192598	207957	179813	674634	443533	330594	1307283	1490181	554294
PE(18:0/20:4)	52671	94337	235829	364536	356015	280327	444266	319874	252115	1229507	1179443	334652
PE(18:0/22:6)					118014	83655	150486	181885	72890	545533	557265	198966
PE(18:1/18:1)	303064	415512	739241	1328487	938070	730269	997167	2600449	562577	2936024	2630150	2533822
PE(18:1/22:6)	79850	80556	159642	281392	159425	126044	138875	537988	92705	577940	571378	501373
PE(36:1)							1397521		693793	2700210	2907152
PE(36:2)	71899	93638	210543	413072	325018	195632	53186		34358
PE(36:4)	90296	182106	343560	421249	457999	292999	245557	358066	140017	586503	588125	322263
PE(38:4)							971566		529730	2047416	1877352
PE(38:5)			535575		733355	481795	504647	1387708	448650		1457411
PE(38:6)							286143
PE(38:6)		228738				387400	112170		203066
PE(40:7)				371545	300786		270439	835560		930350	830632	684875
PE(P-16:0/18:1)	148225	220518	586974	1392680	835483	683003	458749	1000351	257105	1343578	1230598	1114206
PE(P-16:0/20:3)	96166	116440	161211	333025	204310	203869	106228	122618	65618	211965	196755	149294
PE(P-16:0/20:4)	1117181	1455389	3953257	6112982	5582608	3056341	2092437	3863094	1187229	7810900	7019235	4058758
PE(P-16:0/20:5)	437926	618519	1041449	1802979	1308248	870394	699592	1200328	384808	1723668	1716021	1105675
PE(P-16:0/22:4)	46999	111107	284218	448952	397081	291100	112974	171891	49877	402683	334886	146308
PE(P-16:0/22:5)	577141	745977	1248586	2034977	1475851	1091051	805085	1535191	488739	2721127	2483285	1366653
PE(P-16:0/22:5)/PE(P-18:0/20:5)	765263	1195677	2475081	4044450	3308258	2069856	1789615	3149353	1069511	4836735	5037836	2737038
PE(P-16:0/22:6)	694023	850761	1562754	2589100	1763761	1257955	819779	1655276	485564	2564877	2428608	1580154
PE(P-18:0/18:1)/PE(P-16:0/20:1)		11534					294719		143072	595419	645089
PE(P-18:0/20:4)	61665	156093	603846	1008378	905446	713293	628796	599723	334552	1956083	1765671	584928
PE(P-18:0/22:5)	23144	75303	486657	687248	912238	499530	590080	540531	295683	1668088	1504891	440835
PE(P-18:0/22:6)	79365	164464	802710	1343214	1441023	771472	794937	839343	416024	2245482	2074445	748654
PS 47:6	433438	494192	617103	650547	675284	543486	894631	667332	782968	673261	734788	731907
SM 35:1 [M+FA]	39662	84117	184588	192140	186548	171056	185624	225370	96354	307855	310363	170963
SM(30:1)	132036	150592	150013	403779	247210	171546	115544	400181	122928	696582	833690	563502
SM(31:1)	126058	174649	199277	503913	287658	183181	118055		117240	737737	880256	447990
SM(32:0)	111978	193748	317715	639233	384087	217003	190856	534014	178040	930148	984992	678605
SM(32:1)	3693145	4321388	6458107	1.65E+07	7756705	5075389	3017280	1.18E+07	2867519	1.82E+07	2.01E+07	1.47E+07
SM(32:2)	378853	439967	431575	1163796	730691	498404	306452	999098	304879	2077472	2577097	1505871
SM(33:1)	2125219	2585351	5102620	1.17E+07	5769497	3348300	2065733	6383799	1766799	1.04E+07	1.13E+07	7321656
SM(33:2)	143317	209935	224660	608377	351494	239553	147294	312647	151822	935523	1086789	444439
SM(34:0)	217420	442290	1313233	1047495	1451244	724525	1500755	1847005	966651	2741608	3064748	1652564
SM(34:1); [2M], 1st isotope	87408	173515	1389216	4211151	1562545	413632	389988	4357608	162799	4544166	4792153	4667345
SM(34:2), Na+ adduct	2739797	3173416	4166926	5145150	4697133	3076191	1956548	4790436	1877700	5096410	5123504	5234838
SM(35:0)	106747	134019	200630	490804	237846	158441	84081	268386	86576	634936	721134	388901
SM(35:1)	321163	434701	665339	1405046	770662	470159	360150	782589	323738	1856908	2176622	1018848
SM(35:2)	195663	237489	388068	588884	422973	264637	193321	603247	145049	721393	948497	610023
SM(36:1)		294614	1127969	1460972	1187593	526000	3338915	7794248	2020949	7044511	7846855	8217075
SM(36:2)	1176300	1282057	2397414	3115383	2347950	1409396	1935179	7240737	1652700	6277066	6655445	6417406
SM(38:1)							306452		90903
SM(40:2)	253771	259900	1219352	2395066	1439379	602661	976424	1462696	661437	1755007	1641959	1240303
SM(41:2)	25497		311974	619013	393037	125276	419285	338170	248601	702175	651268	294995
SM(42:3)	646627	646422	2223554	4392601	2669954	1129919	1354803	2354510	774643	2889412	2619185	1936769
SM(42:3); SM(d16:2/26:1); [M+FA]	230748	369366	874076	1330526	863463	637371	484815	654526	309757	780017	617342	533514
SM(d16:1/18:1)	3113118	3597107	4178528	7388749	3910117	3025940	2392734	4829739	2096666	8673530	8955555	6123449
SM(d18:1/16:0)	1.82E+07		4.43E+07	6.52E+07	4.89E+07	2.91E+07	2.89E+07	6.76E+07	2.16E+07	6.45E+07	6.73E+07	6.54E+07
Stearamide	98687	93655	330680	400572	365382	149766	327288	301867	373495	449245	377294	196993
Tris(2-butoxyethyl) phosphate	68500	37420	161600	32453	183156	51927	26260	34511	33834	33526	32861	29585
