# Supplementary material for: Cancer Alters the Metabolic Fingerprint of Extracellular Vesicles
Source: Cancers (Basel). 2020 Nov 6;12(11):3292. doi: 10.3390/cancers12113292 (PMC7694806; doi:10.3390/cancers12113292)
Supplement: Supplementary file 1 [file cancers-12-03292-s001.zip › Table S5.xlsx]

## Sheet: Mac2A_PBMC
	Glycine	Glyceraldehyde	2-Aminoisobutyric acid	Serine	Creatinine	Proline	Betaine	Valine	Guanidinoacetic Acid	Taurine	1-methylhistamine	Isoleucine	Hydroxyproline	Ornithine	Aspartate	3-Hydroxyanthranilic acid	Hypoxanthine	L-Methionine	Phenylalanine	Citrulline	4-Pyridoxic Acid	Kynurenic Acid	Symmetric dimethylarginine	L-Kynurenine	Neopterin	Adenosine	Glutathione	cAMP	Folic Acid	NAD	Acetoacetic acid	Uracil	Succinate	Xanthine	Myoinositol	2-deoxyuridine	Gamma-Glutamylcysteine	Guanosine	Sucrose	cGMP	IMP	Chenodeoxycholic Acid	Taurochenodeoxycholic Acid	Acetylcarnitine	Propionylcarnitine	Isovalerylcarnitine
Mac2A_1	0.999286	NA	NA	0.517643	0.0711149	0.849377	NA	0.451753	0.00385423	0.0557966	0.00018247	0.989091	0.728677	NA	51.0795	0.0155641	0.00388882	0.201734	0.301673	0.413061	0.000183378	0.000113643	0.00801073	NA	NA	0.000809358	0.0698327	0.00327668	0.00550612	0.0867879	NA	0.0235877	0.382701	0.0160384	7.71243	NA	0.06154	0.000929635	40863	0.00346723	1.60084	0.343903	0.00542951	0.701839	0.000309194	7.67e-05
Mac2A_2	13.287	9.54722	0.0223667	3.15871	0.698776	8.92243	1.84999	4.55458	0.0429648	0.261935	0.00314365	9.70748	6.10265	2.20462	146.195	0.0337806	0.0196008	2.02755	2.23174	1.18973	0.0017466	0.00130227	0.0425781	0.029854	0.00665765	0.00196311	0.277664	0.0191704	0.0680477	0.0998083	1.02332	0.0928961	2.50282	0.225816	19.7841	NA	0.202499	0.00393027	4.85976e+07	0.0133059	4.6045	8.00529	0.022079	0.022163	0.00222344	0.000652057
Mac2A_3	2.13987	2.41625	0.000631675	0.466971	0.119425	1.62341	NA	0.804843	0.009684	0.096126	7.65e-05	1.78874	1.13313	NA	36.1958	0.00912082	0.0151239	0.431346	0.426705	0.300172	0.000235355	0.000222834	0.0116226	0.00426969	NA	0.00199294	0.0705282	0.00424501	0.0236147	0.0602646	NA	0.0122892	0.483957	0.0240239	5.64101	NA	0.0368963	0.00164361	7.22696e+08	NA	1.36985	0.402028	0.00910034	0.00463339	0.000392425	0.000109343
PBMC_1	1.00051	0.653284	0.0053221	0.829278	0.0424565	0.58859	0.0885103	0.582794	0.00459978	8.12426	0.000211171	0.957345	0.302182	NA	14.0202	0.00231568	6.16324	0.237562	0.317722	0.134365	8.59e-05	0.000128748	0.00392634	0.00354749	NA	0.0398432	0.116796	0.00233174	0.00390111	0.0178058	NA	0.0012691	0.178157	0.0137696	2.0031	0.00248957	0.0133605	0.118285	6.12537e+07	NA	0.60369	0.572418	0.00197303	0.00585546	0.000284332	6.17e-05
PBMC_2	1.88589	1.36326	0.00182037	2.20395	0.0359073	0.650157	0.0873104	0.84616	0.0156467	10.6362	0.000316198	0.967004	0.300128	0.935155	20.0019	0.0125956	6.6079	0.247381	0.448701	0.155996	0.000140752	0.000167006	0.00569979	0.00339372	NA	0.184311	0.17753	0.00369779	0.00217089	0.0198745	0.744285	0.00340773	0.194428	0.0276546	2.29008	NA	0.0128344	0.0856038	1060718199	0.00119895	1.14629	0.550314	0.00054728	0.00691955	0.00035097	0.000164302
PBMC_3	3.18148	4.60732	0.00747566	2.53351	0.220613	1.84679	0.235991	1.9579	0.0143638	7.8321	0.000651707	3.34904	0.93281	0.548894	25.8993	0.00616877	6.34382	0.721988	1.05038	0.237778	0.000302408	0.000340744	0.0107498	0.018344	0.00178366	0.220936	0.112689	0.00637442	0.0114489	0.0251949	NA	0.00248416	0.536294	0.0531898	3.93469	NA	0.0200885	0.0555931	1074791144	NA	1.95622	0.233259	0.0109378	0.00937283	0.00076252	0.000209375

## Sheet: RKO_CCD841
	Glycine	Glyceraldehyde	2-Aminoisobutyric acid	Serine	Creatinine	Proline	Betaine	Valine	Guanidinoacetic Acid	Taurine	1-methylhistamine	Isoleucine	Hydroxyproline	Ornithine	Aspartate	3-Hydroxyanthranilic acid	Hypoxanthine	L-Methionine	Phenylalanine	Citrulline	4-Pyridoxic Acid	Kynurenic Acid	Symmetric dimethylarginine	L-Kynurenine	Neopterin	Adenosine	Glutathione	cAMP	Folic Acid	NAD	Acetoacetic acid	Uracil	Succinate	Xanthine	Myoinositol	2-deoxyuridine	Gamma-Glutamylcysteine	Guanosine	Sucrose	cGMP	IMP	Chenodeoxycholic Acid	Taurochenodeoxycholic Acid	Acetylcarnitine	Propionylcarnitine	Isovalerylcarnitine
RKO_1	6.34373	20.9536	0.0300169	2.32336	0.946712	4.87816	1.18911	17.8834	0.0212394	0.689446	NA	14.8123	0.533408	NA	68.6184	0.011	0.278435	3.75003	8.01186	0.893474	0.00119436	0.00119783	0.0324162	0.021434	NA	0.0736811	0.251393	0.0059751	0.102367	0.15413	NA	0.0797086	2.78964	0.189617	10.1629	NA	0.0459512	0.0161686	4564690288	NA	2.12398	0.413363	0.0215781	0.0213125	0.00294881	0.000675206
RKO_2	14.4941	36.0131	0.0558858	3.4035	2.28352	10.7541	2.66332	34.2386	0.053817	1.21359	0.000419209	25.5493	0.96126	NA	95.1622	0.0256993	0.258164	6.40725	15.4332	1.31816	0.00229184	0.00212676	0.0714286	0.042843	NA	0.0436851	0.243748	0.00541194	0.203521	0.180741	NA	0.132319	5.13011	0.502666	14.9333	NA	0.0940384	0.0139782	6386852645	NA	2.74423	5.30144	0.0128224	0.0412878	0.00604801	0.00144385
RKO_3	7.82617	29.0042	0.0334588	3.36184	1.32249	6.01411	1.8552	21.496	0.0356904	0.791977	0.000713643	17.9288	0.59792	NA	67.2995	0.0134659	0.151279	4.21812	9.90816	0.885851	0.00132255	0.00148876	0.0369701	0.0308534	0.00463353	0.00896773	0.250157	0.00884728	0.102437	0.135461	1.63251	0.113212	3.78832	0.185484	9.73405	0.0106745	0.0536657	NA	2518611542	NA	2.02459	0.960809	0.015907	0.0288221	0.00356794	0.000962809
CCD841_1	19.3743	44.2585	0.07628	17.1039	2.46255	11.219	2.86606	44.5554	0.103535	1.60384	0.000901345	37.4759	1.45127	1.1794	187.414	0.0480411	1.73665	8.19721	18.4816	2.30519	0.0035471	0.00341415	0.111059	0.0834099	NA	0.0135378	0.437814	0.0250262	0.102001	0.114327	NA	0.126783	6.98953	0.717472	24.1485	0.0245823	0.132535	0.00751267	1.44522e+08	NA	5.79814	11.527	0.0396051	0.0512243	0.00687611	0.00215684
CCD841_2	6.12362	14.7316	0.00950176	5.44159	0.727779	3.95304	1.11761	14.1164	0.0304765	0.420353	0.000463697	11.2476	0.487315	NA	74.0573	0.0202776	0.489127	2.64238	5.87038	0.750552	0.000959967	0.00106492	0.038199	0.0258757	NA	0.00577426	0.124331	0	0.039842	0.0617236	NA	0.0277168	2.30908	0.104429	10.3324	0.0168681	0.0543486	0.00254321	3.94646e+06	0.004895	2.01095	0.641168	0.0200745	0.0161102	0.00213719	0.000737645
CCD841_3	2.92563	8.6826	0.0021359	1.4649	0.325159	1.79984	NA	8.68999	0.0412348	0.304924	0.00105583	6.57108	0.26535	NA	91.1544	0.0228929	0.206886	1.76639	3.69078	0.597043	0.00034178	0.000661903	0.0207138	0.0163696	NA	0.00259396	0.139136	0.00564063	0.0193037	0.0621517	NA	0.0238074	1.17714	0.0349482	13.5323	0.0217114	0.120269	NA	1.10135e+06	0.00588954	2.61761	1.34111	0.000120663	0.00914937	0.00103517	0.00023629
